# Supplementary material for: Revision of the North African Hoverflies of the Genus Xanthogramma Schiner, 1861 (Diptera: Syrphidae), with Description of a New Species
Source: Insects. 2025 Jul 23;16(8):758. doi: 10.3390/insects16080758 (PMC12386446; doi:10.3390/insects16080758)
Supplement: Supplementary file 1 [file insects-16-00758-s001.zip]

Archive with 1 entries (1 files):
- insects-3754869-supplementary.pdf
